# Supplementary material for: Discovery of a Novel Template, 7-Substituted 7-Deaza-4′-Thioadenosine Derivatives as Multi-Kinase Inhibitors
Source: Pharmaceuticals (Basel). 2021 Dec 10;14(12):1290. doi: 10.3390/ph14121290 (PMC8708872; doi:10.3390/ph14121290)
Supplement: Supplementary file 1 [file pharmaceuticals-14-01290-s001.zip]

Archive with 1 entries (1 files):
- pharmaceuticals-1438528-supplementary.pdf
